# Supplementary material for: Genome-Wide Identification of OSC Gene Family and Potential Function in the Synthesis of Ursane- and Oleanane-Type Triterpene in Momordica charantia
Source: Int J Mol Sci. 2021 Dec 24;23(1):196. doi: 10.3390/ijms23010196 (PMC8745088; doi:10.3390/ijms23010196)
Supplement: Supplementary file 1 [file ijms-23-00196-s001.zip]

Archive with 1 entries (1 files):
- ijms-1492048-supplementary.pdf
